# Supplementary material for: Effects of lower and upper body fatigue in striking response time of amateur karate athletes
Source: PeerJ. 2023 Jan 31;11:e14764. doi: 10.7717/peerj.14764 (PMC9897062; doi:10.7717/peerj.14764)
Supplement: Supplemental Information 1 [file peerj-11-14764-s001.csv]

V1	V2	EXPERIENCE	SEX	Age	BM	Stature	MEAN PUNCH	LLimb-PUNCH	LLimb-KICK	ULimb-PUNCH	ULimb-KICK	BEST PUNCH	LLimb-PUNCH_11	LLimb-KICK_12	ULimb-PUNCH_13	ULimb-KICK_14	MEAN KICK	LLimb-PUNCH_16	LLimb-KICK_17	ULimb-PUNCH_18	ULimb-KICK_19	BEST KICK	LLimb-PUNCH_21	LLimb-KICK_22	ULimb-PUNCH_23	ULimb-KICK_24	KICK1	Maximal Strinking Frequency (n)	vo2max	Total number of strikes (n)	Total test time (min)	KICK2	Maximal Strinking Frequency (n)	vo2max	Total number of strikes (n)	Total test time (min)	PUNCH 1	Pacemax	vo2max	pace	Total number of strikes (n)	Total test time (min)	PUNCH 2	Pacemax	vo2max	Pace	Total number of strikes (n)	Total test time (min)
Julio cesar	Black	EXP	Male	22,00	68,00	169,00	528,40	584,40	671,80	560,40	549,80	484,50	545,00	601,00	526,00	500,00	751,00	752,20	870,20	729,80	770,00	703,50	695,00	838,00	685,00	728,00		30,0	46,5	129,0	8,5		30,0	46,7	126,0	8,5		27,0	44,7	103,0	206,0	8,1		31,0	47,1	135,0	270,0	9,0
Evandro	Brown	EXP	Male	19,00	64,00	170,00	524,10	568,60	576,20	568,40	541,30	462,50	503,00	534,00	452,00	491,00	757,00	874,50	970,60	894,00	888,60	699,50	843,00	928,00	782,00	846,00		29,0	45,9	116,0	8,4		29,0	45,9	117,0	8,3		32,0	47,8	140,0	280,0	9,1		46,0	56,3	282,0	564,0	13,0
Beatriz	Red	MOD	Female	21,00	53,00	158,00	477,10	477,80	467,60	549,40	505,60	437,50	420,00	424,00	467,00	467,00	728,00	733,40	749,40	793,00	777,20	662,50	692,00	666,00	751,00	701,00		25,0	48,4	88,0	7,4		30,0	46,5	127,0	9,1		26,0	44,1	98,0	196,0	7,4		26,0	44,1	99,0	198,0	8,0
Tiago	Brown	EXP	Male	23,00	74,00	173,00	519,70	507,50	556,00	607,20	528,20	462,00	465,00	513,00	532,00	462,00	768,00	773,60	799,00	763,20	757,30	708,00	708,00	772,00	715,00	700,00		33,0	48,4	150,0	9,5		33,0	48,4	148,0	9,5		39,0	52,0	213,0	426,0	11,4		33,0	48,4	148,0	296,0	9,5
Lorran	Yellow	MOD	Male	21,00	72,00	175,00	537,70	614,60	655,40	564,80	560,80	483,00	585,00	621,00	483,00	533,00	784,10	858,80	899,80	803,20	813,40	751,00	834,00	767,00	758,00	779,00		30,0	46,5	129,0	9,1		28,0	45,3	114,0	8,2		35,0	49,6	174,0	348,0	10,4		26,0	44,1	101,0	202,0	8,1
Lucivan	Yellow	MOD	Male	22,00	73,00	174,00	620,60	687,40	685,50	620,00	666,40	578,50	609,00	617,00	607,00	576,00	822,40	881,00	943,50	769,40	864,80	779,50	848,00	871,00	710,00	780,00		32,0	47,8	143,0	9,4		32,0	47,8	144,0	9,4		33,0	48,4	148,0	296,0	9,3		34,0	49,0	164,0	328,0	10,2
Davi	Red	MOD	Male	23,00	65,00	175,00	513,00	583,60	594,00	595,00	584,60	458,50	546,00	522,00	542,00	496,00	894,30	872,40	1108,20	1004,20	990,00	828,50	770,00	1046,00	960,00	878,00		30,0	46,5	129,0	9,1		26,0	44,1	94,0	7,5		36,0	50,2	176,0	352,0	10,2		33,0	48,4	148,0	296,0	9,5
Pamela	Yellow	MOD	Female	25,00	50,00	155,00	461,50	593,00	571,60	606,00	527,30	427,50	543,00	534,00	540,00	459,00	766,30	943,60	897,50	811,00	764,50	709,50	906,00	866,00	746,00	736,00		30,0	46,5	126,0	9,0		28,0	45,3	108,0	8,1		38,0	51,4	196,0	392,0	11,1		33,0	48,4	150,0	300,0	9,5
Mateus	Green	EXP	Male	19,00	83,00	175,00	488,30	592,40	517,20	495,20	541,40	458,50	553,00	470,00	428,00	515,00	761,50	781,80	832,60	714,00	761,60	725,50	748,00	805,00	693,00	737,00		31,0	47,1	137,0	9,1		30,0	46,5	131,0	8,6		36,0	50,2	182,0	364,0	10,5		34,0	49,0	161,0	322,0	10,2
João W	Green	EXP	Male	25,00	71,00	167,00	517,40	527,40	535,00	625,80	477,40	463,00	438,00	491,00	527,00	445,00	707,60	788,00	866,40	821,00	677,20	638,00	722,00	752,00	754,00	570,00		29,0	45,9	121,0	8,5		31,0	47,1	136,0	9,1		29,0	45,9	120,0	240,0	8,5		25,0	43,5	88,0	176,0	7,2
Francisco	Red	MOD	Male	28,00	63,00	169,00	518,20	589,00	546,40	574,50	556,60	464,50	508,00	465,00	533,00	519,00	740,10	839,20	788,60	787,00	800,20	688,00	759,00	756,00	723,00	781,00		30,0	46,5	129,0	8,5		29,0	45,9	120,0	8,5		30,0	46,5	128,0	256,0	8,5		34,0	49,0	161,0	322,0	10,1
Rute	Orange	MOD	Female	17,00	52,00	170,00	570,40	615,40	615,60	652,80	564,80	490,50	556,00	561,00	605,00	484,00	797,50	878,60	885,60	797,80	748,80	664,50	816,00	841,00	735,00	610,00		30,0	46,5	125,0	8,4		27,0	44,7	107,0	8,0		37,0	50,8	187,0	374,0	10,5		28,0	45,3	107,0	214,0	8,0
